# Supplementary material for: Rapid acceleration of KRAS-mutant pancreatic carcinogenesis via remodeling of tumor immune microenvironment by PPARδ
Source: Nat Commun. 2022 May 13;13:2665. doi: 10.1038/s41467-022-30392-7 (PMC9106716; doi:10.1038/s41467-022-30392-7)
Supplement: Supplementary file 3 — Source Data [file 41467_2022_30392_MOESM3_ESM.xlsx]

## Sheet: Figure 1
	Figure 1b				Figure 1d			Figure 1f					Figure 1g
	Normal	PanIN	PDAC		Normal	PanIN			Normal	PanIN 1-2	PanIN 3			DOX-off			DOX-on			P-Value
	20	270	300		0	2			1	2	4		iKPC #1	0.898803	0.986696	1.1145	2.84765	2.96115	2.81971	1.6e-05
	100	160	270		0	3			1	4	4		iKPC #2	1.06204	1.00796	0.929996	2.74076	2.89555	2.79869	7e-06
	90	150	200		1	3			2	3	4
	80	210	285		1	4			1	2	4
	150	130	200		1	4			1	3	4
	30	255	270		1	4			2	4	4		Figure 1i
	50	225			2	4			2	3	3			Ctrl			PD0325901			P-Value
	60				0	2			1	4	3		iKPC #1	1.00934	1.00184	0.98882	0.262747	0.299426	0.284329	<.000001
	135				1	3			0	3	4		iKPC #2	1.01221	0.994219	0.993568	0.335314	0.433302	0.332323	4.7e-05
	80				2	4			1	4	4
	40				P-Value	<.0001		Comparison			P-Value
			P-Value					Normal vs PanIN 1-2			<.0001
	Normal vs PanIN		<.0001					PanIN 1-2 vs PanIN 3			0.048
	Normal vs PDAC		<.0001					Normal vs PanIN 3			<.0001

## Sheet: Figure 2
	Figure 2c
		KC				KC/Pd
	Ctrl	0.874538	1.02349	1.18464		2.52482	2.29398	2.56815	3.25
	HFD	2.32069	2.40059	1.9322		5.8797	4.40964	3.99667	6
	Comparison			P-Value
	KC_Ctrl vs KC_HFD			0.0002
	KC/Pd_Ctrl vs KC/Pd_HFD			0.0002
	KC_HFD vs KC/Pd_HFD			0.0002
	Figure 2e
		KC										KC/Pd
	Ctrl	25	2	15	10	10	7	10				7	35	15	80	25	35	25	30
	HFD	45	25	40	10	35	65	25	50	3	20	100	65	90	100	70	99
	Comparison			P-Value
	KC_Ctrl vs KC/Pd_Ctrl			0.0116
	KC_Ctrl vs KC_HFD			0.0117
	KC_HFD vs KC/Pd_HFD			0.0055
	KC/Pd_Ctrl vs KC/Pd_HFD			<.0001
	Figure 2g
		KC										KC/Pd
	Ctrl	1	1.2	1.4	0.8	1	0.8	0.6				2.4	1.4	2.4	3.4	1.8	2	2.2	2
	HFD	2.4	1.6	2.2	1.8	2	2.4	1.6	1.8	1.2	3	3.2	3	3.6	3.2	3	3.8
	Comparison			P-Value
	KC_Ctrl vs KC/Pd_Ctrl			<.0001
	KC_Ctrl vs KC_HFD			<.0001
	KC_HFD vs KC/Pd_HFD			0.0003
	KC/Pd_Ctrl vs KC/Pd_HFD			<.0001
	Figure 2l
		KC									KC/PdKO
	Ctrl	55	7	35	3	40	65	15			20	35	10	10	40	0	10
	HFD	65	65	80	90	40	65	45	50	20	30	20	55	50	2	50	10	10	25
	Comparison				P-Value
	KC_Ctrl vs KC_HFD				0.0407
	KC_HFD vs KC/PdKO_HFD				0.0222
	KC/PdKO_Ctrl vs KC/PdKO_HFD				0.8081

## Sheet: Figure 3
	Figure 3a (percentage)									Figure 3e
	Days	WT_Ctrl	WT_GW	KC_Ctrl	KC/Pd_Ctrl	KC_GW	KC/Pd_GW			KC	KC/Pd
	0	100	100	100	100	100	100			2	50
	14	100	100	100	100	100	83.3333			1	20
	15	100	100	100	100	100	75			0	45
	21	100	100	100	100	100	66.6667			0	25
	22	100	100	100	100	100	50			1	20
	25	100	100	100	100	100	33.3333			0	30
	26	100	100	100	100	100	25			2	15
	29	100	100	100	100	100	8.33333			0	35
	30	100	100	100	100	100	0			P-Value	<.0001
	67	100	100	100	100	92.3077	0
	72	100	100	100	100	84.6154	0
	83	100	100	100	100	69.2308	0
	86	100	100	100	100	61.5385	0
	90	100	100	100	100	53.8462	0
	95	100	100	100	100	38.4615	0
	100	100	100	100	100	38.4615	0
	102	100	100	100	100	38.4615	0
	105	100	100	100	100	38.4615	0
	110	100	100	100	100	38.4615	0
	Log-rank test P-Value			<.0001
	Figure 3f
		KC								KC/Pd
	PanIN1-2	2	1	1	2	2	2	1	1	15	10	40	40	40	25	30	20
	PanIN3	0	0	0	0	0	0	0	0	40	60	19	50	9	50	50	55
	PDAC	0	0	0	0	0	0	0	0	0	12	0	0	0	20	20	0
	Mutliple t-tests
	KC vs. KC/Pd		P-value	Mean of KC		Mean of KC/Pd		Difference	SE of difference		t ratio	df	q value
	PanIN1-2		2.5e-05	1.5		27.5		-26	4.23		6.147	14	1.3e-05
	PanIN3		1.4e-05	0		41.63		-41.63	6.417		6.487	14	1.3e-05
	PDAC		0.068211	0		6.5		-6.5	3.29		1.976	14	0.022964
	Figure 3g
		WT					KC					KC/Pd
	Ctrl	0.864877	0.975986	1.15914	0.026805	0.429601	0.149972	0.05925	0.042632	0.496812	0.200521	0.238966	1.3535	1.22787	0.891023	1.11055
	GW	15.23	17.2875	17.3545	21.2153	10.2564	27.336	33.2568	35.898	26.123	21.8654	57.0556	67.5024	114.378	98.7842	85.0011
	Comparison			P-Value
	WT_GW vs KC_GW			0.003531
	KC_GW vs KC/Pd_GW			0.000796
	WT_Ctrl vs WT_GW			<.0001
	KC_Ctrl vs KC_GW			<.0001
	KC/Pd_Ctrl vs KC/Pd_GW			<.0001
	Figure 3k
		KC								KC/PdKO
	Ctrl	2	10	10	3	5	3	15	8	8	5	0	3	10
	GW	75	55	20	35	25	30	35	60	25	10	5	5	1	25
	Comparison				P-Value
	KC_GW vs KC/PdKO_GW				<.0001
	KC_Ctrl vs KC_GW				0.0007
	KC/PdKO_Ctrl vs KC/PdKO_GW				0.6645

## Sheet: Figure 4
	Figure 4c			Figure 4f
	KC_GW	KC/Pd_GW			KC					KC/Pd
	0	4.96894		Day 0	4	0	1	0	1	2	5	8	10	9
	0.872178	8.08012		Day 3	1	5	1	2	3	99	81	129	120	108
	1.39394	3.016		Day 9	7	5	2	14	8	244	288	220	195	152
	1.54671	4.21955		Comparison			P-Value
	1.18717	4.93633		KC_GW 3d vs KC/Pd_GW 3d			<.0001
		5.02372		KC_GW 9d vs KC/Pd_GW 9d			<.0001
	P-Value	0.0007		KC/Pd_Ctrl vs KC/Pd_GW 3d			<.0001
				KC/Pd_GW 3d vs KC/Pd_GW 9d			<.0001
	Figure 4g
		KC					KC/Pd
	Ctrl	3	2	0	3	1	69	62	57	57	120
	HFD	26	54	33	63	46	184	232	240	225	212
	Comparison			P-Value
	KC_Ctrl vs KC/Pd_Ctrl			<.0001
	KC_HFD vs KC/Pd_HFD			<.0001
	KC_Ctrl vs KC_HFD			<.0001
	KC/Pd_Ctrl vs KC/Pd_HFD			<.0001
	Figure 4l
		KC					KC/Pd
	0 day	0	2	0	3	1	3	2	0	8	2
	3 days	1	4	1	2	2	48	66	33	57	75
	9 days	2	3	4	10	6	144	212	164	135	248
	Comparison				P-Value
	KC_GW 3d vs KC/Pd_GW 3d				<.0001
	KC_GW 9d vs KC/Pd_GW 9d				<.0001
	KC/Pd_Ctrl vs KC/Pd_GW 3d				<.0001
	KC/Pd_GW 3d vs KC/Pd_GW 9d				<.0001
	Figure 4m
		KC					KC/Pd
	Ctrl	27	12	24	15	9	117	66	39	69	75
	HFD	24	69	63	45	56	112	200	176	159	224
	Comparison			P-Value
	KC_Ctrl vs KC/Pd_Ctrl			<.0001
	KC_HFD vs KC/Pd_HFD			0.0001
	KC_Ctrl vs KC_HFD			0.0004
	KC/Pd_Ctrl vs KC/Pd_HFD			<.0001

## Sheet: Figure 5
	Figure 5b
		KC						KC/Pd
	0 day	4.42051	9.58377	7.01479	9.43114	10.5619		4.04481	20.5136	8.94726	9.0391	5.8096	15.8781
	3 days	6.40477	12.4408	6.25606	12.3454	15.4035	14.5133	10.3634	34.6812	30.1602	28.1237	30.0322
	9 days	5.61887	17.0859	8.04506	9.48743	8.78853		31.3242	45.5109	36.8059	33.5621	38.0015
		P-Value	Mean of KC	Mean of KC/Pd	Difference	SE of difference	t ratio	df	q value
	0 day	0.426641	8.202	10.71	-2.503	3.006	0.8325	9	0.143636
	3 days	0.005151	11.23	26.67	-15.44	4.208	3.67	9	0.002602
	9 days	2.2e-05	9.805	37.04	-27.24	3.101	8.784	8	2.2e-05
	Figure 5c
		KC						KC/Pd
	0 day	3.48464	2.82675	1.20314	1.40719	9.6396		1.33223	3.62624	4.42933	2.16061	2.01859	4.71993
	3 days	1.58926	1.00856	0.465625	1.03584	2.10405		6.03216	5.45151	3.76399	3.18892	4.51256
	9 days	3.20043	3.62546	2.68299	2.3474	0.766291		22.0938	17.065	15.7557	15.4703	16.366
		P-Value	Mean of KC	Mean of KC/Pd	Difference	SE of difference	t ratio	df	q value
	0 day	0.674178	3.712	3.048	0.6644	1.529	0.4345	9	0.226973
	3 days	0.000483	1.241	4.59	-3.349	0.5932	5.646	8	0.000244
	9 days	3e-06	2.525	17.35	-14.83	1.312	11.3	8	3e-06
	Figure 5d															Figure 5f
		KC						KC/Pd									0	3	9
	0 day	1.46513	1.27474	1.11549	1.07784	3.48508		0.723965	2.00371	0.922046	0.944929	0.760123	0.878165				1	19	65
	3 days	1.80639	1.99653	0.833872	0.629739	1.27036	2.67127	4.20251	3.78876	6.87242	3.77565	4.12784					0	10	55
	9 days	2.07618	1.80843	1.70878	1.58707	1.04899		3.03882	7.9376	3.92516	3.91093	5.23337					0	13	43
		P-Value	Mean of KC	Mean of KC/Pd	Difference	SE of difference	t ratio	df	q value								2	6	53
	0 day	0.198851	1.684	1.039	0.6448	0.4649	1.387	9	0.133893								1	26	38
	3 days	0.001015	1.535	4.553	-3.019	0.6329	4.77	9	0.002051							Comparison			P-Value
	9 days	0.006774	1.646	4.809	-3.163	0.8736	3.621	8	0.006842							GW_0 day vs GW_3 days			0.0042
																GW_3 day vs GW_9 days			0.0003
	Figure 5h
		KC						KC/Pd
	0 day	7.16824	9.4696	2.12752	0.958084	4.32204		7.46417	1.16337	3.79709	2.36638	12.8849	0.601981
	3 days	6.72508	2.34056	3.92707	13.124	6.96885	8.21448	9.13239	0.349095	3.45771	12.8276	5.21021
	9 days	6.75976	4.33602	10.8549	4.0235	5.21021		4.00138	0.167887	2.00121	2.32464	2.58332
		P-Value	Mean of KC	Mean of KC/Pd	Difference	SE of difference	t ratio	df	q value
	0 day	0.970766	4.809	4.713	0.09612	2.551	0.03768	9	0.980474
	3 days	0.796955	6.883	6.195	0.688	2.596	0.265	9	0.980474
	9 days	0.020223	6.237	2.216	4.021	1.392	2.889	8	0.061275
	Figure 5i
			KC_HFD			KC/Pd_HFD
	CD11b+ Cells		8.48125	7.78525	11.4988	34.2322	19.5715	29.0055
	M-MDSCs		0.264782	0.532082	1.28043	2.22423	0.399075	0.20596
	PMN-MDSCs		4.03017	2.06953	4.26489	12.3021	11.0184	19.601
	Macrophages		4.96877	6.66817	4.46366	16.5013	9.13511	10.4025
	CD8a+ T cells		9.37511	7.47658	6.26163	5.48602	3.89378	4.03463
			P-Value	Mean of CD11b+ Cells	Mean of KC/Pd	Difference	SE of difference	t ratio	df	q value
	CD11b+ Cells		0.014451	9.255	27.6	-18.35	4.439	4.134	4	0.043209
	M-MDSCs		0.742299	0.6924	0.9431	-0.2507	0.7112	0.3524	4	0.749722
	PMN-MDSCs		0.017113	3.455	14.31	-10.85	2.762	3.929	4	0.043209
	Macrophages		0.048574	5.367	12.01	-6.646	2.37	2.805	4	0.061325
	CD8a+ T cells		0.035828	7.704	4.471	3.233	1.039	3.111	4	0.060311
	Figure 5k													Figure 5m				Figure 5o
		KC					KC/Pd							KC_GW	KC/PdKO_GW			KC_HFD	KC/PdKO_GW
	Ctrl	12	10	1	7	12	27	20	13	19	18			35	5			36	5
	HFD	19	10	12	15	25	38	50	59	57	68			28	2			28	2
	Comparison			P-Value										44	8			45	3
	KC_Ctrl vs KC/Pd_Ctrl			0.009										22	3			35	3
	KC/Pd_HFD vs KC/Pd_HFD			0.0038										19	5			52	11
	KC_Ctrl vs KC_HFD			0.0284										P-Value	0.0007			P-Value	<.0001
	KC/Pd_Ctrl vs KC/Pd_HFD			<.0001
	Figure 5p
		KC				KC/Pd
	0 day	0	0	0		0	0	0	2.15
	3 days	0	0	0		49.785	41.605	2.56	34.495
	9 days	0	2.555	0		52.3	76.045	43.63	155.315
		P-Value	Mean of KC	Mean of KC/Pd	Difference	SE of difference	t ratio	df	q value
	0 day	0.436588	0	0.5375	-0.5375	0.636	0.8452	5	0.440954
	3 days	0.046745	0	32.11	-32.11	12.23	2.626	5	0.070819
	9 days	0.043325	0.8517	81.82	-80.97	30.11	2.689	5	0.070819
	Figure 5q
		KC				KC/Pd
	Ctrl	1	1.5	1.2		1.012	1.21	5.32	5.845
	HFD	1.23	1.75	3.135		5.18	6.645	11.585	5.09
		P-Value	Mean of KC	Mean of KC/Pd	Difference	SE of difference	t ratio	df	q value
	Ctrl	0.22783	1.233	3.347	-2.113	1.538	1.374	5	0.230109
	HFD	0.041795	2.038	7.125	-5.087	1.87	2.72	5	0.084426

## Sheet: Figure 6
	Figure 6b				Figure 6c
	KC/Pd_Ctrl	KC/Pd_GW				Ctrl				HFD
	1.1	9.8			KC	1.45	1.67	1.75		2.12	1.82	1.975
	1	11.205			KC/Pd	1.595	1.305	1.23	1.9	2.89	2.655	2.2	2.28
	0.8	11.095				P-Value	Mean of Ctrl	Mean of HFD	Difference	SE of difference	t ratio	df	q value
	P-Value	<.0001			KC	0.04913	1.623	1.972	-0.3483	0.1247	2.794	4	0.024811
					KC/PD	0.004154	1.508	2.506	-0.9988	0.2225	4.489	6	0.004195
	Figure 6f				Figure 6g					Figure 6h				Figure 6i
	Ctrl	GW			Ctrl	KO#1	KO#2			Ctrl	GW			Ctrl	KO #1	KO #2
	15.76	77.81			96.34	24.97	24.56			0.51805	1.44051			54.4319	5.3646	7.25468
	13.59	73.28			93.2	22.56	22.64			0.526614	1.2352			48.4335	6.39726	5.7953
	7.57	53.61			98.64	21.91	20.49			0.378589	0.930955			58.9144	4.46778	7.15504
	6.41	54.48			92.36	25.7	26.92			0.410579	0.713719			61.5268	5.16153	7.01002
	P-Value	0.0002			Comparison		P-Value			P-Value	0.0094			Comparison		P-Value
					Ctrl vs KO#1		<.0001							Ctrl vs KO#1		<.0001
					Ctrl vs KO#2		<.0001							Ctrl vs KO#2		<.0001
	Figure 6j
	KC_GW 0 μM		KC_GW 1 μM		KC/Pd_GW 0 μM		KC/Pd_GW 1 μM
	1.17228		2.17292		2.01325		4.46925
	0.922399		2.17286		1.80875		4.98902
	0.905319		2.42316		1.73762		4.78539
	1.02195		2.20156		1.8633		4.55339
	Comparison				P-Value
	KC_GW 0 μM vs KC_GW 1 μM				<.0001
	KC/Pd_GW 0 μM vs KC/Pd_GW 1 μM				<.0001
	KC/Pd_GW1 μM vs KC_GW 1 μM				<.0001
	Figure 6k
		Ctrl			siPPARD
	L3.3	0.976358	0.938469	1.08517	0.076755	0.07935	0.080555
	PAU8902	0.936683	1.01478	1.04854	0.032349	0.021968	0.028449
		P-Value	Mean of Ctrl	Mean of siPPARD	Difference	SE of difference	t ratio	df	q value
	L3.3	3.1e-05	1	0.07889	0.9211	0.04398	20.94	4	3.1e-05
	PAU8902	8e-06	1	0.02759	0.9724	0.03326	29.23	4	1.6e-05
	Figure 6l
		Ctrl			siPPARD
	L3.3	1.06631	0.966806	0.966885	0.602045	0.48364	0.568817
	PAU8902	1.1266	1.09326	0.780141	0.586695	0.698644	0.70224
		P-Value	Mean of Ctrl	Mean of siPPARD	Difference	SE of difference	t ratio	df	q value
	L3.3	0.000754	1	0.5515	0.4485	0.0484	9.267	4	0.000762
	PAU8902	0.044467	1	0.6625	0.3375	0.1167	2.892	4	0.022456
	Figure 6m
		Ctrl-DDK			GW-DDK
	pPDBS#1	0.77617	1.04695	1.17688	1.2106	1.65969	1.82203
	pPDBS#2	1.0888	0.866164	1.04504	2.68329	1.88588	3.08435
	pPDBS#3	0.926004	1.1572	0.916795	2.77029	3.34932	3.70119
	pPDBS#4	0.724861	1.1635	1.11164	2.27967	1.96886	2.28801
		P-Value	Mean of Ctrl-DDK	Mean of GW-DDK	Difference	SE of difference	t ratio	df	q value
	pPDBS#1	0.060565	1	1.564	-0.5641	0.2176	2.592	4	0.030585
	pPDBS#2	0.012409	1	2.551	-1.551	0.3587	4.324	4	0.008355
	pPDBS#3	0.001295	1	3.274	-2.274	0.2825	8.047	4	0.002487
	pPDBS#4	0.002462	1	2.179	-1.179	0.1737	6.786	4	0.002487

## Sheet: Figure 7
	Figure 7e				Figure 7g				Figure 7h
	Ctrl	PF			Ctrl	PF			Ctrl	PF
	15	10			90	19			37	1
	20	5			49	20			12	20
	50	5			95	16			15	2
	25	10			78	22			18	7
	30	2			126	2			22	3
	P-Value	0.0086			66	18			32	5
					32	3			45	8
					88	16			39	6
					54	8			39	3
					P-Value	<.0001			P-Value	0.0001

## Sheet: Figure S1
		Figure s1f					Figure s1g					Figure s1h					Figure s1i
		Normal	PanIN 1-2	PanIN 3			Normal	PanIN 1-2	PanIN 3			Normal	PanIN 1-2	PanIN 3			Normal	PanIN 1-2	PanIN 3
		39	120	312			2	348	392			0	46	46			5	33	57
		19	118	252			4	243	392			0	62	20			9	35	68
		15	177	225			10	186	384			0	59	36			6	24	78
		80	252	344			2	210	358			1	41	26			3	30	73
		18	240	261			4	216	377			0	42	23			2	52	50
		60	231	336			3	289	396			0	55	33			6	49	58
		55	195	265			4	186	364			1	60	31			10	42	66
		35	210	245			1	210	360			1	55	25			8	40	61
		40	216	235			7	246	388			0	50	22			3	41	73
		35	200	245			Comparison		P-Value			2	50	20				55	64
		Comparison		P-Value			Normal vs PanIN 1-2		<.0001			Comparison		P-Value			Comparison		P-Value
		Normal vs PanIN 1-2		<.0001			Normal vs PanIN 3		<.0001			Normal vs PanIN 1-2		<.0001			Normal vs PanIN 1-2		<.0001
		Normal vs PanIN 3		<.0001			PanIN 1-2 vs PanIN 3		<.0001			Normal vs PanIN 3		<.0001			Normal vs PanIN 3		<.0001
		PanIN 1-2 vs PanIN 3		0.0012								PanIN 1-2 vs PanIN 3		<.0001			PanIN 1-2 vs PanIN 3		<.0001

## Sheet: Figure S2
	Figure s2b						Figure s2d
	Neg 1	Founder 1	Neg 2	Founder 2			Panc-Pd	KC	KC/Pd
	0.0036595	1.13017	0.0088263	1.15655			0	1	5
	0.0014403	0.950266	0.0106774	1.14997			0	0	5
	0.0020083	0.911847	0.006551	0.986632			0	1	2
							0	2	3
							0	2	5
							0	1	1
							0	3
							0	0
							0	1
							0	1
								1
								2
								0
								0
							Comparison		P-Value
							Panc-Pd vs KC		0.0013
							KC vs KC/Pd		0.0007
	Figure s2e
		Panc-Pd													KC													KC/Pd
	PanIN1-2	0	0	0	0	0	0	0	0	0	0				1	10	9	39	19	4	3	10	5	5	7			40	10	10	15	20	55	50	4	15	9	5	30	40
	PanIN3	0	0	0	0	0	0	0	0	0	0				1	0	1	1	1	1	0	5	0	0	2			5	0	5	5	5	5	10	1	5	1	5	1	5
	Comparison				P-Value
	KC_PanIN1-2 vs KC/Pd_PanIN1-2				0.0234
	KC_PanIN3 vs KC/Pd_PanIN3				0.0001
	Figure s2g
		KC										KC/Pd
	Ctrl	1.37443	1.0865	1.1895	1.19658	1.60035	1.53241	1.41527				1.12972	1.5873	1.42857	2.59701	1.6856	1.8594
	HFD	1.72414	1.2716	2.17736	1.21349	1.24856	1.64849	1.80147	1.6022	0.946382	1.46781	3.85233	1.01407	2.08932	3.55916	3.40564	2.81065
	Comparison			P-Value
	KC_HFD vs KC/Pd_HFD			0.0017
	KC/Pd_Ctrl vs KC/Pd_HFD			0.0007					Figure s2j
	KC_Ctrl vs KC_HFD			0.0208					KC	KC/PdKO
									0.733071	0.019166
									1.39466	0.019145
									0.872268	0.03155
	Figure s2i								1.20365	0.0136597
		Ctrl		HFD					2.36103	0.0095863
	KC	1	1.35559	1.98281	3.66303				0.468592	0.0125486
	KC/Pd	7.6304	7.74381	9.22037	10.489				0.652631	0.015698
									0.346852	0.023654
									P-Value	0.0008
	Figure s2k
		KC								KC/PdKO
	Ctrl	1.37443	1.0865	1.1895	1.19658	1.12972	1.42857	1.5873	1.0319	1.0319	1.20355	1.03265	0.862813
	HFD	1.72414	2.17736	2.41245	1.80147	1.24856	1.64849	1.2716		1.02153	1.08787	1.49103	0.809969	1.50538
	Comparison				P-Value
	KC_HFD vs KC/PdKO_HFD				0.0039
	KC_Ctrl vs KC_HFD				0.0075
	KC/PdKO_Ctrl vs KC/PdKO_HFD				0.4161

## Sheet: Figure S3
	Figure s3c
			Ctrl					GW
	Pancreas		0.238966	1.3535	1.22787	0.890652	1.11836	57.0556	67.5024	114.378	99.0299	84.5986
	Splenic immunce cells		0.72642	1.78392	0.489661			1.37823	1.37729	1.55885
			P-Value	Mean of Ctrl	Mean of GW	Difference	SE of difference	t ratio	df	q value
	Pancreas		4.1e-05	0.9659	84.51	-83.55	10.36	8.064	8	4.2e-05
	Splenic immune cells		0.337483	1	1.438	-0.4381	0.4024	1.089	4	0.170429
	Figure s3d
		Ctrl					GW
	WT	0.747196	1.20937	1.04343	0.59002	1.41002	0.767374	0.911958	0.939348	0.958963	0.309881
	KC	0.738487	1.10924	6.03665	0.603244	1.8556	5.47395	2.02366	4.97497	0.958022	2.8665
	KC/Pd	16.2288	38.4871	112.455	56.3844	39.2664	11.8022	50.4641	27.1945	89.0323	44.0233
		P-Value	Mean of Ctrl	Mean of GW	Difference	SE of difference	t ratio	df	q value
	WT	0.281293	1	0.7775	0.2225	0.1926	1.155	8	0.601803
	KC	0.39723	2.069	3.259	-1.191	1.331	0.8944	8	0.601803
	KC/Pd	0.708956	52.56	44.5	8.061	20.84	0.3868	8	0.716046
	Figure s3e
		0										3										9
	KC-before	22.3	22.85	23.8	23.3	26.8						21.3	25.8	24.5	26.4	26.9	25.7	23.8	24.3	27.4	25.2	22.9	23	28.5	22.7	27.7	20.9	19.8
	KC-after	22.33	23.71	22.89	23.13	24.32						20.69	25.29	23.96	24.92	26.04	25.15	23.52	25.3	26.49	24.08	22.75	22.87	27.49	22.32	25.54	21.27	19.08
	KC/Pd-before	21.2	21.6	29.8	26.92	24.93	22.6					23	24.9	23.7	26.8	27.2	25.4	19.7	20.2	30.3		21.2	25	25.5	22.9	21.3	26	25.5	26.4
	KC/Pd-after	22.89	22.7	29.65	26.89	25.2	22.02					22.47	24.08	24.7	25.57	25.32	23.78	19.41	20.83	29.08		19.59	22.4	25.12	23.21	19.23	23.6	25.7	26.03
	Comparison				P-Value	Mean of Before	Mean of After	Difference	SE of difference	t ratio	df	q value
	GW 0 day	KC-before vs KC-after			0.5513	23.81	23.28	0.534	0.8586	0.6219	8	0.846956
		KC/Pd-before vs KC/Pd-after			0.8386	24.51	24.89	-0.3833	1.833	0.2091	10	0.846956
	GW 3 days	KC-before vs KC-after			0.4521	25.13	24.54	0.586	0.7625	0.7686	18	0.846956
		KC/Pd-before vs KC/Pd-after			0.6583	24.58	23.92	0.6622	1.47	0.4506	16	0.846956
	GW 9 days	KC-before vs KC-after			0.7182	23.64	23.05	0.5971	1.616	0.3695	12	0.846956
		KC/Pd-before vs KC/Pd-after			0.3628	24.23	23.11	1.115	1.185	0.9407	14	0.846956
	Figure s3f
		KC							KC/PdKO
	Ctrl	1.45374	1.16129	0.94871	1.00521	1.11276	1.29702	1.1102	0.745614	1.47059	0.743494	0.955752	1.24224
	GW	1.74014	1.66493	1.29817	1.78201	1.94326			1.33232	1.0372	1.17354	0.914746
	Comparison			P-Value
	KC_Ctrl vs KC_GW			0.0047
	KC_GW vs KC/PdKO_GW			0.0063
	KC/PdKO_Ctrl vs KC/PdKO_GW			0.4405
	Figure s3g
	Time(week)	KC_Ctrl								KC/PdKO_Ctrl								KC_GW								KC/PdKO_GW
	8	19.23	20	28.3	27.9	19.8	20.5	20.1	19.9	19.9	20.6	22.3	20.2	21	22.3	23.6		23.3	19.9	21.3	22.9	23.6				21.8	22.9	24.2	20.1	19.9	24
	10	19.8	22.1	30.7	28.5	21.3	21.2	20.7	20.1	22.1	24.5	23.6	20.8	21.6	22.8	24.2		24.3	21	19.3	24.2	25.7				23.3	24.4	24.9	21.4	21.4	25.4
	12	21	21	31.7	29.4	22.7	21.6	21.2	20.4	22.9	26.4	24.2	21.9	22.3	23.6	25.6		25.3	22.4	22.4	24.2	26.1				25.8	25.6	25	22.3	23.2	26.2
	14	20.7	22.1	32.5	29.9	24.9	21.3	22.1	20.7	24.2	28.9	25.6	22.3	24.2	25.3	25.8		25.6	23	23.1	24.5	26.4				27.5	26.6	25.8	24.3	23.7	25.7
	16	21.4	22.4	32.5	30.8	25.8	22	21.7	22.3	23.8	29.4	26.8	22.9	25.2	26.9	27.2		25.7	23.2	22.9	24.2	26.1				26.2	27.3	26.7	24.9	23.8	26.2
	18	22	23.6	33	31.7	27.1	22.8	23.2	22.7	23.5	31	27.1	23.3	26.9	28.3	28.6		26.6	24.5	24.1	24.1	27				27.1	27.9	27.1	25.1	25.7	27.3
	20	22.7	23.25	33.73	31.09	26.96	23.9	24	22.8	23.6	31	27.38	22.6	26.9	28.25	28.98		25.54	24.65	24.13	24.5	28.28				27.33	27.96	28.12	25.2	25.8	26.97
	Day 20	One way ANOVA with Bonferroni multitest Comparison adjstment							P-Value	0.7844

[truncated: 7 more sheets: Figure S4, Figure S5, Figure S6, Figure S7, Figure S8, Figure S9, Figure S10]
